# Supplementary material for: Bumblebees distinguish floral scent patterns, and can transfer these to corresponding visual patterns
Source: Proc Biol Sci. 2018 Jun 13;285(1880):20180661. doi: 10.1098/rspb.2018.0661 (PMC6015847; doi:10.1098/rspb.2018.0661)
Supplement: Datasets [file rspb20180661supp1.xlsx]

## Sheet: Expt 1 learning time w. quinine
note that log transformations were used in the analysis of learning time versus pattern
PositiveStimulusPattern	Learningtime	number_of_visits_to_visual_stimulus_corresponding_to_positive_scent_stimulus
Circle	25	na
Circle	14	na
Circle	48	7
Circle	57	4
Circle	25	na
Circle	37	na
Circle	44	3
Circle	16	4
Circle	38	3
Circle	40	6
Circle	36	3
Circle	41	4
Circle	21	4
Circle	23	3
Circle	27	4
Circle	48	4
Circle	24	7
Circle	23	6
Circle	17	na
Circle	19	4
Cross	49	7
Cross	31	10
Cross	27	8
Cross	23	na
Cross	20	na
Cross	34	na
Cross	22	7
Cross	14	na
Cross	34	9
Cross	27	5
Cross	19	8
Cross	15	7
Cross	22	5
Cross	12	6
Cross	14	7
Cross	48	6
Cross	18	8
Cross	22	7
Cross	17	6
Cross	26	na
Cross	14	na

## Sheet: Expt 1 learning time with water
note that log transformations were used in the analysis of learning time versus pattern
PositiveStimulusPattern	Learningtime	number_of_visits_to_visual_stimulus_corresponding_to_positive_scent_stimulus
cross	40	7
cross	23	6
cross	47	5
cross	111	7
cross	40	5
cross	86	7
cross	89	6
cross	63	6
cross	53	7
cross	120	5
cross	51	8
cross	92	6
cross	24	6
cross	65	5
cross	62	8
circle	70	6
circle	21	7
circle	110	6
circle	39	1
circle	13	5
circle	36	4
circle	90	4
circle	51	7
circle	27	6
circle	16	4
circle	69	5
circle	45	3
circle	49	1
circle	89	5
circle	45	8
circle	14	6

## Sheet: Figure 2
training_type	positive	negative
cross	1	0.333333
cross	0.6	0.3
cross	0.833333	0.375
cross	0.875	0.25
cross	0.8	0.4
cross	1	0.625
cross	0.846154	0
cross	0.833333	0.5
cross	1	0.545455
cross	0.454545	0.111111
cross	0.909091	0.666667
cross	0.916667	0.75
cross	0.9	0.1
cross	1	0.8
cross	1	0.75
circle	0.5	0.583333
circle	0.75	0.416667
circle	1	0.666667
circle	1	0.875
circle	0.363636	0.111111
circle	0.923077	0.714286
circle	0.916667	1
circle	0.75	0.583333
circle	0.8	0.7
circle	0.818182	0.888889
circle	0.909091	0.555556
circle	1	0.909091
circle	1	0.583333
circle	1	0.875
circle	0.5	0.625
circle	1	0.2

## Sheet: Figure 3a
training_type	proportion_of_visits_to_crosses_during_test	first_landing_by_bee_was_on_probe_of_type
Circle	4	Circle
Circle	6	Cross
Circle	6	Cross
Circle	6	Cross
Circle	6	Cross
Circle	3	Cross
Circle	4	Cross
Circle	7	Circle
Circle	6	Circle
Circle	7	Cross
Circle	4	Circle
Circle	7	Cross
Circle	6	Cross
Circle	6	Cross
Circle	7	Cross
Cross	7	Cross
Cross	5	Circle
Cross	7	Cross
Cross	7	Circle
Cross	6	Circle
Cross	10	Cross
Cross	9	Cross
Cross	5	Cross
Cross	8	Circle
Cross	8	Cross
Cross	7	Cross
Cross	6	Cross
Cross	7	Cross
Cross	6	Cross
Cross	8	Cross
Control	4	Cross
Control	4	Circle
Control	5	Circle
Control	5	Circle
Control	5	Cross
Control	4	Circle
Control	7	Cross
Control	6	Cross
Control	6	Cross
Control	7	Circle
Control	3	Circle
Control	3	Circle
Control	5	Circle
Control	6	Circle
Control	6	Cross
Control	6	Cross

## Sheet: Figure 3b
training_type	proportion_of_visits_to_crosses_during_test	first_landing_by_bee_was_on_probe_of_type
Control	5	Circle
Control	4	Circle
Control	3	Circle
Control	4	Cross
Control	5	Cross
Control	7	Circle
Control	6	Cross
Control	6	Cross
Control	5	Circle
Control	5	Circle
Control	6	Circle
Control	5	Circle
Control	4	Circle
Control	6	Cross
Control	4	Circle
Cross	7	Cross
Cross	6	Cross
Cross	5	Circle
Cross	7	Cross
Cross	5	Cross
Cross	7	Cross
Cross	6	Cross
Cross	6	Cross
Cross	7	Circle
Cross	5	Circle
Cross	8	Cross
Cross	6	Circle
Cross	6	Circle
Cross	5	Cross
Cross	8	Cross
Circle	4	Circle
Circle	3	Circle
Circle	4	Cross
Circle	9	Cross
Circle	5	Cross
Circle	6	Cross
Circle	6	Circle
Circle	3	Circle
Circle	4	Cross
Circle	6	Cross
Circle	5	Circle
Circle	7	Cross
Circle	9	Cross
Circle	5	Circle
Circle	2	Cross
Circle	4	Cross

## Sheet: Figure 4
note that data were log transformed before conducting ANOVA
Visual_pattern	Scent_pattern	number_of_lands_required_to_reach_learning_criteria
Circle	Circle	29
Circle	Circle	25
Circle	Circle	20
Circle	Circle	16
Circle	Circle	24
Circle	Circle	10
Circle	Circle	22
Circle	Circle	21
Circle	Circle	25
Circle	Circle	19
Circle	Cross	33
Circle	Cross	33
Circle	Cross	30
Circle	Cross	28
Circle	Cross	36
Circle	Cross	29
Circle	Cross	21
Circle	Cross	20
Circle	None	38
Circle	None	25
Circle	None	39
Circle	None	22
Circle	None	24
Circle	None	29
Circle	None	17
Circle	None	19
Circle	None	35
Circle	None	24
Cross	Circle	56
Cross	Circle	45
Cross	Circle	47
Cross	Circle	24
Cross	Circle	37
Cross	Circle	16
Cross	Circle	32
Cross	Cross	24
Cross	Cross	36
Cross	Cross	36
Cross	Cross	20
Cross	Cross	18
Cross	Cross	31
Cross	Cross	18
Cross	Cross	12
Cross	Cross	18
Cross	Cross	23
Cross	None	21
Cross	None	25
Cross	None	26
Cross	None	28
Cross	None	27
Cross	None	18
Cross	None	40
Cross	None	22
Cross	None	14
Cross	None	34
